# Supplementary material for: A Systematic Review of the Influence of Overweight and Obesity across the Lifespan on Obstacle Crossing during Walking
Source: Int J Environ Res Public Health. 2023 May 23;20(11):5931. doi: 10.3390/ijerph20115931 (PMC10252433; doi:10.3390/ijerph20115931)
Supplement: Supplementary file 1 [file ijerph-20-05931-s001.zip]

Archive with 1 entries (1 files):
- ijerph-2278730-supplementary.pdf
